# Supplementary material for: A conserved strategy of chalcone isomerase-like protein to rectify promiscuous chalcone synthase specificity
Source: Nat Commun. 2020 Feb 13;11:870. doi: 10.1038/s41467-020-14558-9 (PMC7018950; doi:10.1038/s41467-020-14558-9)
Supplement: Supplementary file 4 — Source Data [file 41467_2020_14558_MOESM4_ESM.xlsx]

## Sheet: Fig4
Soluble PA
	Col-0	tt4	chil-1	chil-3	chil-3 complimentated with
					35SGUS	AtCHI	AtCHIL	InCHIL	PpCHIL-A	PpCHIL-B	MpCHIL	MpCHI
A545/mg seeds	0.0575	0.01735	0.02223	0.02155	0.02461	0.02078	0.04252	0.02522	0.0201	0.0199	0.02324	0.0233
	0.05471	0.01515	0.02437	0.02427	0.02324	0.02343	0.06386	0.02851	0.02099	0.02386	0.02427	0.02327
	0.0427	0.01559	0.02437	0.02228	0.0202	0.01375	0.0502	0.03115	0.0196	0.02388	0.02373	0.0199
average	0.0516367	0.01603	0.0236567	0.0227	0.0226833	0.01932	0.0521933	0.0282933	0.02023	0.0225467	0.0237467	0.0221567
stdev	0.0078641	0.00116413	0.00123553	0.0014078	0.00225709	0.00500243	0.0108087	0.00297093	0.00070406	0.0022921	0.000515202	0.00195439
Insoluble PA
	Col-0	tt4	chil-1	chil-3	chil-3 complimentated with
					35SGUS	AtCHI	AtCHIL	InCHIL	PpCHIL-A	PpCHIL-B	MpCHIL	MpCHI
A545/mg seeds	0.1987	0.015	0.05806	0.05233	0.06441	0.05971	0.178	0.1254	0.06696	0.06178	0.06833	0.0633
	0.191	0.01602	0.06039	0.05194	0.06255	0.05922	0.203	0.09059	0.06941	0.06871	0.06311	0.06941
	0.1834	0.01412	0.05549	0.05406	0.05	0.04529	0.1692	0.0951	0.06733	0.07117	0.05941	0.061
average	0.191033	0.0150467	0.05798	0.0527767	0.0589867	0.05474	0.1834	0.103697	0.0679	0.06722	0.0636167	0.06457
stdev	0.00765005	0.000950859	0.00245098	0.00112838	0.00783805	0.00818761	0.0175351	0.0189304	0.00132072	0.0048691	0.00448153	0.00434646

## Sheet: Fig5
Source Data Figure 5a
		Naringenin [µM]	AVG Nar.	SD Nar.	CTAL [µM]	AVG CTAL	SD CTAL	[%]
	CHS	6.955	6.65967	0.485783	4.944	4.64433	0.498398	100
		6.925			4.92
		6.099			4.069
	CHS+CHI	6.382	6.397	0.0746391	4.681	4.60367	0.0718424	97.3166
		6.478			4.591
		6.331			4.539
	CHS+CHIL	11.725	11.2893	0.377474	1.855	1.781	0.109672	115.626
		11.06			1.655
		11.083			1.833
Source Data Figure 5b
		Naringenin [µM]	AVG Nar.	SD Nar.	CTAL [µM]	AVG CTAL	SD CTAL	[%]
	CHS	1.465	1.435	0.0327872	7.47985	7.29284	0.195203	100
		1.4			7.30831
		1.44			7.09036
	CHS+CHIL	12.518	12.8927	0.327576	0.663399	0.686673	0.0298111	155.587
		13.125			0.720275
		13.035			0.676346
Source Data Figure 5c
		Naringenin [µM]	AVG Nar.	SD Nar.	CTAL [µM]	AVG CTAL	SD CTAL	[%]
	CHS	4.27	4.53317	0.334183	3.364	3.617	0.26436	100
		5.118			3.933
		4.577			3.831
		4.646			3.272
		4.199			3.747
		4.389			3.555
	CHS+CHI	5.69	5.13333	0.483356	4.803	4.55	0.220061	118.811
		4.82			4.444
		4.89			4.403
	CHS+CHIL	9.718	8.47133	1.08191	1.468	1.472	0.010583	122.002
		7.778			1.464
		7.918			1.484
	CTAS	0	0	0	13.871	13.355	0.591807	100
		0			13.485
		0			12.709
	CTAS+CHI	0	0	0	11.794	11.2957	0.837292	84.5801
		0			10.329
		0			11.764
	CTAS+CHIL	0	0	0	12.417	12.537	0.358398	93.875
		0			12.254
		0			12.94
Source Data Figure 5d
		Naringenin [µM]	AVG Nar.	SD Nar.	CTAL [µM]	AVG CTAL	SD CTAL	Resveratrol [µM]	AVG Res.	SD Res.	[%]
	CHS	6.75289	6.70764	0.1968	4.5304	4.53416	0.111703	0	0	0	100
		6.87788			4.6477			0
		6.49216			4.42439			0
	CHS+CHIL	11.4929	11.6333	0.187919	1.44214	1.52293	0.0906899	0	0	0	117.029
		11.5602			1.50562			0
		11.8468			1.62102			0
	STS	0	0	0	0.73443	0.710512	0.0228748	7.62677	7.67164	0.0534453	100
		0			0.70826			7.65739
		0			0.688847			7.73077
	STS+CHIL	0	0	0	0.703186	0.688911	0.0190061	7.45288	7.5982	0.232921	98.8661
		0			0.667338			7.47487
		0			0.69621			7.86686
Source Data Figure 5e
			Naringenin [µM]	CTAL [µM]	E values [%]
	Snapdragon	CHIL－	6.955	4.944	16.9006
			6.925	4.92	16.927
			6.099	4.069	19.9646
		CHIL＋	12.322	1.316	80.701
			13.047	1.439	80.1325
			12.746	1.362	80.6918
	Soybean	CHIL－	1.981	2.249	-6.3357
			2.203	2.582	-7.92059
			2.341	2.687	-6.88146
		CHIL＋	4.012	1.273	51.8259
			4.052	1.361	49.7137
			4.076	1.311	51.3273
	Arabidopsis	CHIL－	8.316	5.865	17.2837
			8.27	6.086	15.2132
			7.818	5.68	15.8394
		CHIL＋	9.571	4.998	31.3886
			9.587	5.049	31.0057
			9.318	5.062	29.5967
	Morning glory	CHIL－	5.3114	5.6484	-3.07489
			5.67071	6.02006	-2.98823
			5.6822	6.18399	-4.22876
		CHIL＋	9.09541	3.17387	48.2631
			8.96975	3.59095	42.8225
			9.40981	3.43683	46.4945
	Hydrangea	CHIL－	4.27	3.364	11.868
			5.118	3.933	13.0925
			4.577	3.831	8.8725
		CHIL＋	9.718	1.468	73.7529
			7.778	1.464	68.3185
			7.918	1.484	68.4322
	Grapevine	CHIL－	6.75289	4.5304	19.6972
			6.87788	4.6477	19.3498
			6.49216	4.42439	18.9415
		CHIL＋	11.4929	1.44214	77.7018
			11.5602	1.50562	76.9533
			11.8468	1.62102	75.9274
	Rice	CHIL－	0.5	0.884	-27.7457
			0.493	0.846	-26.363
			0.523	0.92	-27.5121
		CHIL＋	3.468	1.035	54.0306
			3.615	1	56.6631
			3.407	1.036	53.3648
	G. biloba	CHIL－	2.286	3.438	-20.1258
			2.124	3.18	-19.9095
			2.202	3.256	-19.3111
		CHIL＋	4.383	1.273	54.9859
			4.288	1.291	53.7193
			4.532	1.401	52.7726
	S. moellendorffii	CHIL－	3.698	1.884	32.4973
			3.806	1.873	34.0377
			3.699	1.936	31.2866
		CHIL＋	5.719	1.647	55.281
			6.625	1.286	67.4883
			6.93	1.213	70.2075
	P. patens	CHIL－	1.465	7.479	-67.2406
			1.4	7.308	-67.8457
			1.44	7.09	-66.2368
		CHIL＋	12.518	0.663	89.9401
			13.125	0.72	89.5991
			13.035	0.676	90.1393
Source Data Figure 5f
	AmCHIL concentration [µM]	Naringenin [µM]	CTAL [µM]	E values [%]
	0	7.97944	4.98931	23.0564
		8.38732	5.11737	24.2134
		8.45431	5.09772	24.7682
	0.1	9.52796	3.72067	43.8332
		9.23779	3.53486	44.6495
		9.67116	3.93088	42.2016
	0.2	10.073	3.0497	53.5204
		11.1385	3.08325	56.6404
		10.6781	3.34971	52.2419
	0.5	12.1451	2.08335	70.7157
		11.6519	2.31499	66.8502
		11.9547	2.10713	70.0305
	1	12.3223	1.31662	80.6932
		13.0473	1.43976	80.1234
		12.7466	1.36287	80.6816
	2	13.3972	1.07415	85.1549
		14.0791	1.09545	85.562
		13.3372	0.979752	86.3134
	5	13.2481	0.790925	88.7325
		13.6144	0.7089	90.1015
		13.2188	0.717338	89.7054
	10	13.3832	0.591922	91.5289
		13.3493	0.592501	91.5003
		13.3913	0.633534	90.9656
Source Data Figure 5g
	PpCHIL concentration [µM]	Naringenin [µM]	CTAL [µM]	E values [%]
	0	1.46526	7.47985	-67.2389
		1.40028	7.30831	-67.8413
		1.44015	7.09036	-66.2353
	0.01	5.30446	5.39166	-0.815191
		5.71411	5.16097	5.08636
		5.29185	5.11803	1.6697
	0.02	7.27879	3.80989	31.2832
		6.98748	4.07152	26.3673
		7.35852	4.22242	27.0799
	0.05	9.93925	2.3894	61.2382
		10.0474	2.53815	59.6656
		10.3432	2.61889	59.5916
	0.1	11.7372	1.89332	72.2194
		11.2459	1.73208	73.3074
		11.5933	1.82093	72.8507
	0.2	12.4134	1.28862	81.1909
		11.8885	1.23567	81.1696
		12.3849	1.282	81.2393
	0.5	12.7409	0.826581	87.8153
		12.8621	0.872288	87.2977
		12.9585	0.895411	87.0736
	1	12.5181	0.663399	89.9344
		13.1253	0.720275	89.5956
		13.0352	0.676346	90.1347
	2	12.8089	0.575045	91.4069
		13.1794	0.57852	91.59
		12.8067	0.572315	91.4446
	5	12.3541	0.469442	92.6785
		12.1438	0.480735	92.3841
		11.9425	0.443424	92.8399

## Sheet: Fig6
Source Data Figure 6
	Rep.1						Rep.2						Rep.3
	CHIL－			CHIL＋			CHIL－			CHIL＋			CHIL－			CHIL＋
	Naringenin [µM]	CTAL [µM]	E values [%]	Naringenin [µM]	CTAL [µM]	E values [%]	Naringenin [µM]	CTAL [µM]	E values [%]	Naringenin [µM]	CTAL [µM]	E values [%]	Naringenin [µM]	CTAL [µM]	E values [%]	Naringenin [µM]	CTAL [µM]	E values [%]
	0.3148	0.0635	66.4288	0.5913	0.0296	90.4655	0.4101	0.0841	65.9652	0.2165	0.0102	91.0013	0.2556	0.046	69.496	0.2929	0.0135	91.188
	0.3048	0.0618	66.2848	0.5888	0.0304	90.1809	0.4109	0.0889	64.4258	0.192	0.0078	92.1922	0.3183	0.0625	67.1744	0.3144	0.0157	90.4877
	0.3099	0.0627	66.3446	0.6157	0.0299	90.7373	0.3796	0.0842	63.6912	0.1974	0.0081	92.1168	0.2387	0.0445	68.5734	0.3272	0.0144	91.5691

## Sheet: S.Fig4
Source Data Supplementary Figure 4

## Sheet: S.Fig6
Source Data Supplementary Figure 6b

## Sheet: S.Fig8
Source Data Supplementary Figure 8
								No.	sample	signal intensity
								1	His-GmCHS1 50 ng	2.70333e+07
								2	His-GmCHS1 30 ng	8.70292e+07
								3	His-GmCHS1 20 ng	1.03213e+08
								4	His-GmCHS1 10 ng	8.01966e+07
								5	His-GmCHS1 7 ng	3.33859e+07
								6	His-GmCHS1 5 ng	2.1455e+07
								7	His-GmCHS1 1 ng	0
								8
								9	VC
								10	GmCHS1 -CHIL 10uL	1.59179e+08
								11	GmCHS1 +CHIL 10uL	1.07458e+08
								No.	sample	signal intensity
								1	His-GmCHIL 25 ng	296465
								2	His-GmCHIL 15 ng	199003
								3	His-GmCHIL 10 ng	137538
								4	His-GmCHIL 7 ng	71723
								5	His-GmCHIL 5 ng	66419
								6	His-GmCHIL 3 ng	26812
								7	His-GmCHIL 1 ng	0
								8
								9	GmCHS1 -CHIL 5uL	0
								10	GmCHS1 +CHIL 5uL	106618
